# Supplementary material for: A Systematic Review of Dietary Lifestyle Interventions for Neuropathic Pain
Source: J Clin Med. 2024 Nov 10;13(22):6766. doi: 10.3390/jcm13226766 (PMC11594944; doi:10.3390/jcm13226766)
Supplement: Supplementary file 1 [file jcm-13-06766-s001.zip › Supplementary Table S1.xlsx]

## Sheet: Excluded + Reasoning Total
Specific Excusion Reason	Total
1. No Neuropathic Outcomes	175
Balance	31
Absent in General	19
Foot	16
Biochemistry	14
Haemodynamics / Cardiovascular	14
Mental Health / Quality of Life	13
Complication Rate	12
Mortality / Pathophysiology	6
Strength	6
Feasabilitiy / Tolerability	5
Other Neurological	5
Epidemiology	4
Metabolic	4
Fatigue	3
Knowledge Acquisition / Perception	3
Amputation	2
Cognitive Function	2
Hormonal	2
Muscle Atrophy	2
Respiratory	2
Walk Test	2
Adipose Tissue Volume	1
Alcohol Withdrawal	1
Circadian Rhythm	1
Disability	1
Exercise Physiology	1
Immunological	1
Lipomatosis	1
Thyroid	1
2. No Lifestyle Intervention	194
Absent in General	48
Pharmaceuticals	33
Cannabis	25
Diagnostic Tools	20
Acute Exercise	11
Physiotherapy	9
BMI	5
Vibration / Electrical Stimulation	4
Envenomation / Poisoning	3
Sports Injury	3
Surgical	3
Acupuncture	2
Barriers to Physical Activity	2
Glycemic Control	2
Hand Exercise	2
Mental Health	2
Non-Pharmacological	2
Reverse Intraction	2
Breathing Exercises	1
Celiac	1
Environmental	1
Epidemiology	1
Foot Physio	1
Haemodynamics	1
Metabolic Disturbance	1
Nonalcoholic Fatty Liver Disease	1
Neurophysiology	1
Occupational Hazard	1
Self Care	1
Socioeconomics	1
Splinting	1
Unconsciousness	1
Virtual Learning	1
Wheelchair Excercise Only	1
3. Vitamin Intervention	100
Only Vitamin Supplementation	54
Only Nutrient Deficiency	46
4. Alternative Study Design	102
Review	75
Study Protocol	9
Animal Study	2
Conference Abstract	4
Editorial	1
Trial Description	1
Systematic Review	10
5. Optic Neuropathy	55
6. Translation Pending	5
7. Cant Access	6
8. Duplicate	4
Total	641
