# Supplementary material for: A Systematic Review of Dietary Lifestyle Interventions for Neuropathic Pain
Source: J Clin Med. 2024 Nov 10;13(22):6766. doi: 10.3390/jcm13226766 (PMC11594944; doi:10.3390/jcm13226766)
Supplement: Supplementary file 1 [file jcm-13-06766-s001.zip › Supplementary Table S2.xlsx]

## Sheet: Outcome Matrix
Outcomes		Arnold 2017 (Potassium reduced diet)		Bunner 2015 (Low-fat plant-based diet)		Hadjivassiliou 2006 (Gluten free diet)		Kender 2023 (Plant-based, fasting-mimicking diet)		Safari 2020 (Low-calorie diet)		Torlak 2020 (Intermittent high-protein / mediterranean diet)
		Int = 23	Con = 24	Int = 17	Con = 17	Int = 25	Con = 10	Int = 17	Con = 14	Int = 48	Con = 48	D = 20	D+PT = 20	PT = 20
History	Subjective Neuropathy Perception					n: 25 (64%) improvement	n: 8 (80%) worsened
Screening	Leeds Assessment of Neuropathic Symptoms and Signs (LANSS)											Pre: 4.8±0.88 Post: 2.3±0.59	Pre: 10.6±0.88 Post: 7.1±0.76	Pre: 5.1±0.42 Post: 2.6±0.36
	McGill Pain Questionnaire SF (MPQ-SF)			Pre: 22.6±11 Post: 13.5±10 Change: -9.1±11.4	Pre: 21±10 Post: 20.1±12.2 Change: -0.9±11.3					Sensory Baseline: 6.73±1.41 Sensory Day 60: 4.46±1.71 Affective Baseline: 0.98±0.64 Affective Day 60: 0.50±0.62 Total Baseline: 7.71±1.69 Total Day 60: 4.96±2.02 PPI Baseline: 2.23±0.47 PPI Day 60: 2±0.68	Sensory Baseline: 5.77±1.45 Sensory Day 60: 5.74±2.11 Affective Baseline: 0.90±0.63 Affective Day 60: 0.87±0.85 Total Baseline: 6.63±1.44 Total Day 60: 6.62±2.53 PPI Baseline: 2±0.68 PPI Day 60: 1.79±1.3
	Michigan Neuropathy Screening Instrument Questionnaire (MNSI)			Pre: 7.5±2.5 Post: 5.3±2.5 Change: -2.2±2.4	Pre: 7.7±2.8 Post: 7.1±2.8 Change: -0.6±1.5
	Michigan Neuropathy Screening Instrument Physical Assessment (MNSI-PA)			Pre: 4.8±2.4 Post: 4.3±2.3 Change: -0.5±1.9	Pre: 3.4±2.2 Post: 2.6±1.8 Change: -0.8±1.7
	Neuropathy Symptom Score (NSS)							Pre: 5.4±0.8 Post: 4.1±1.0	Pre: 5.5±0.9 Post: 5.6±0.9
	Neuropathy Total Symptom Score (NTSS)			Pre: 10.7±4.9 Post: 6.8±4.5 Change: -3.9±4.2	Pre: 12.3±5.1 Post: 9.1±4 Change: -3.2±3.6
	Short Form-36 Health Survey (SF36)	Physical Function (median w/ inqt range): Pre: 75 (53-90) Post: 70 (40-80) General Health (median w/ inqt range): Pre: 50 (30-58) Post: 50 (35-60) Mental Health (dichotomized analysis 0=dec/1=inc): Pre: 77 (57-89) Post: 84 (74-91) Limitations due to Emotions (dichotomized analysis 0=dec/1=inc): Pre: 100 (67-100) Post: 100 (100-100)	Physical Function (median w/ inqt range): Pre: 60 (30-95) Post: 60 (26-94) General Health (median w/ inqt range): Pre: 45 (35-70) Post: 50 (36-68) Mental Health (dichotomized analysis 0=dec/1=inc): Pre: 77 (46-85) Post: 54 (46-82) Limitations due to Emotions (dichotomized analysis 0=dec/1=inc): Pre: 100 (50-100) Post: 100 (8-100)
	Total Neuropathy Score (TNS)	Pre: 7.8±7.4 Post: 8.2±7.5 Change: 0.4±2.2	Pre: 6.1±6.2 Post: 8.9±7.9 Change: 2.8±3.3
	Visual Analog Scale (VAS)			Pre: 5.3±2.7 Post: 4.0±2.4 Change: -1.2±2.8	Pre: 5.8±2.4 Post: 3.8±2.7 Change: -2±3							Pre: 8.3±0.36 Post: 4.7±0.41	Pre: 7.45±0.44 Post: 4.7±0.42	Pre: 6.65±0.31 Post: 3.1±0.59
QST	Cold Detection Threshold							Pre: -1.13±0.28 Post: -1.59±0.25	Pre: -1.73±0.35 Post: -1.96±0.37
	Cold Pain Threshold							Pre: -0.45±0.21 Post: -0.28±0.20	Pre: -0.42±0.23 Post: -0.46±0.22
	Heat Pain Threshold							Pre: -0.02±0.36 Post: -0.47±0.41	Pre: -0.76±0.37 Post: -1.10±0.30
	Mechanical Detection Threshold							Pre: -0.30±0.68 Post: -0.78±0.41	Pre: -1.30±0.64 Post: -1.52±0.52
	Mechanical Pain Sensitivity							Pre: 0.65±0.30 Post: 0.77±0.35	Pre: 0.18±0.49 Post: 0.46±0.52
	Mechanical Pain Threshold							Pre: 1.81±0.48 Post: 2.01±0.55	Pre: 0.71±0.66 Post: 0.36±0.60
	Pain Pressure Threshold							Pre: 0.10±0.29 Post: -0.09±0.22	Pre: -0.38±0.36 Post: -0.47±0.41
	Thermal Sensory Limen							Pre: -1.06±0.20 Post: -1.00±0.19	Pre: -1.57±0.26 Post: -1.21±0.30
	Vibration Detection Threshold							Pre: -1.70±0.65 Post: -1.79±0.62	Pre: -3.80±0.79 Post: -1.91±0.89
	Warm Detection Threshold							Pre: -0.77±0.23 Post: -0.95±0.24	Pre: -1.37±0.21 Post: -1.46±0.30
	Wind-up Ratio							Pre: -0.17±0.23 Post: 0.04±0.23	Pre: -0.16±0.24 Post: 0.59±0.53
Electro	Composite Nerve Excitability Score	Pre: -118±35 Post: -112±35 Change: 5.1±2.8	Pre: -124±21 Post: -126±20 Change: -2.3±2.2
	Foot Conductance			n = 10 Pre: 64.5±20.5 Post: 65.2±24.1 Change: 0.7±10.5	n = 10 Pre: 73.4±16.8 Post: 61.7±24.4 Change: -11.7±13.2
	Hand Conductance			n = 10 Pre: 53.2±28 Post: 55.7±21.6 Change: 2.5±13.9	n = 10 Pre: 67.6±23.4 Post: 61.2±25.5 Change: -6.4±11.7
	Peroneal Compound Muscle Action Potential (uV)							n = 17 Pre: 5.50±0.97 Post: 4.77±1.09	n = 13 Pre: 3.41±0.79 Post: 3.61±0.72
	Peroneal Motor Nerve Conduction Velocity (m/s)							n = 17 Pre: 38.65±1.86 Post: 37.71±1.94	n = 13 Pre: 37.39±2.28 Post: 37.08±1.94
	Sural Sensory Nerve Action Potential Amplitude (uV)	Pre: 7.1±10.5 Post: 6.2±7.8 Change (Median): 0.0 (-1.4-0.0)	Pre: 8.9±9.4 Post: 7.6±9.3 Change (Median): -1.1 (-2.9-0.0)			Pre: 1.39±0.22 Post: 2.15±0.43 Change: 0.76±0.31	Pre: 1.39±0.47 Post: 0.96±0.29 Change: -0.42±025	n = 17 Pre: 3.96±1.06 Post: 2.88±0.69	n = 13 Pre: 2.46±0.64 Post: 2.10±0.44
	Sural Sensory Nerve Conduction Velocity (m/s)					Pre: 45.26±1.79 Post: 46.46±1.42 Change: 0.32±1.28	Pre: 48.12±2.55 Post: 45.98±2.6 Change: -1.94±1.86	n = 17 Pre: 38.18±1.81 Post: 37.12±2.04	n = 13 Pre: 38.54±3.37 Post: 38.54±2.46
	Tibial Compound Muscle Action Potential (uV)							n = 17 Pre: 7.79±1.24 Post: 9.21±1.45	n = 13 Pre: 6.35±1.47 Post: 6.38±1.49
	Tibial Motor Nerve Conduction Velocity (m/s)							n = 17 Pre: 39.29±1.55 Post: 36.29±2.38	n = 13 Pre: 37.23±2.38 Post: 32.89±3.05
Imaging	Sciatic Nerve Fractional Anisotropy							n = 7 Pre: 0.37±0.02 Post: 0.40±0.02	n = 6 Pre: 0.37±0.05 Post: 0.37±0.04
	Sciatic Nerve T2-Time							n = 7 Pre: 72.85±3.51 Post: 67.88±3.35	n = 6 Pre: 76.94±7.17 Post: 75.21±4.81
*All outcomes are means(SD) unless stated otherwise
Abbreviations:
Con	Control group (n)
D	Diet
Dec	Decrease
D+PT	Diet plus physical therapy
Inc	Increase
Inqt	Interquartile
Int	Intervention group (n)
Post	After intervention administered
PPI	Present Pain Intensity
Pre	Before intervention administered
PT	Physical therapy
